# Supplementary material for: Preconception risk factors and health care needs of pregnancy-planning women and men with a lifetime history or current mental illness: A nationwide survey
Source: PLoS One. 2022 Jun 22;17(6):e0270158. doi: 10.1371/journal.pone.0270158 (PMC9216596; doi:10.1371/journal.pone.0270158)
Supplement: S1 Dataset — (XLS) [file pone.0270158.s001.xls]

## Sheet: HELTI
sex	age	medications___1	medications___2	ED_RECODE	KT_Total	EMPLOYED_RECODE	PPC	SMOKING	SLEEP	BMI_2CATS	IAT_2CATS	ALCOHOL_2	CANNABIS_MON	PRIMECATS2	WHO_PAG1	NOTBORNCAN	UNMAR	SRH	ADULTHEALTH	COMPAN	LEFTOUT	ISOLATE	ATTITUDES	LOWINCOME	HISTRESS	MED5_6	FAT	CHILD_AGE_Y	MH4	MED3_4	ethnicity
2	31	0	1	2	16	1	0	0	0	0	0	1	1	1	0	1	0	0	0	0	0	0	0	0	0	0	0	1	0	0	1
1	33	1	0	2		1	0	0		0		0	0	0	1	0	0	1	1	0	0	0		0	1	0		0	2	0	2
1	34	0	0	1	19	0	0	0	1	1	0	0	0	0	1	0	0	0	0	0	0	0	0	1	0	0	0	0	0	0	9
2	30	1	0	1	17	1	1	0	1	1	0	0	1	1	0	0	1	0	1	0	0	0	0	0	0	0	1	1	0	1	1
1	27	0	0	1		0	0	0		1	0	0	0	0	1	0	0	0	1	1	1	1		1	1	0		1	3	0	1
1	31	1	0	2	18	0	1	0	0	0	0	0	0	1	1	1	0	0	0	0	0	0	0	0	0	0	0	1	0	0	2
1	24	0	0	1		0	0	0		0		0	0	0		0	0	0	0	0	0	0		1	0	0		1	0	0
2	33	0	0	2	17	1	0	0	0	1	1	0	0	1	0	0	0	1	0	0	0	0	1	1	0	0	1	0	0	0	2
1	26	0	0	1	7	0	0	1	0	0	0	0	1	1	1	0	0	1	0	0	1	0	0	1	1	0	1	0	3	0	9
2	34	0	0	2	20	1	1	0	0	1	1	1	1	1	0	1	0	0	0	0	0	0	0	0	0	0	0	1	0	0	1
1	27	0	0	2	8	1	0	0	0	0	1	0	0	0	1	1	0	0	0	0	0	0	0	1	0	0	0	1	0	0	2
1	29	0	0	2	12	0	0	0	0	0	1	0	0	0	0	0	0	0	1	1	0	1	0	1	1	0	1	1	3	0	1
1	35	0	0	2	14	1	0	0	0	1	1	0	0	0	0	0	0	0	0	0	0	0	0	1	1	0	1	0	3	0	1
1	36	0	0	2	17	0	0	0	0	1	1	0	0	1	0	0	0	0	0	0	0	1	0	0	1	0	1	1	0	0	1
1	29	0	0	1		0	0	1		0	0	0	1	1	0	0	1	0	0	0	0	0		1	1	0		0	0	0	9
1	42	0	0	1	15	1	0	0	0	1	1	0	0	1	1	0	0	1	1	0	0	0	0	0	1	0	1	0	3	0	1
1	34	1	1	2	22	0	1	0	0	1	0	0	0	0	1	0	0	0	1	0	0	0	0	0	0	0	0	0	0	0	1
1	32	0	0	2	19	1	0	0	0	0	1	0	0	1	0	0	0	0	0	0	0	0	0	0	0	0	0	0	2	0	1
1	36	0	0	2	17	1	0	0	0	0	1	0	0	1	1	1	0	1	0	0	0	0	0	0	0	0	0	0	0	0	2
1	26	1	0	1	15	1	1	0	0	1	1	0	0	1	1	0	0	0	0	0	0	0	0	1	1	0	1	0	3	0	3
1	37	1	1	2	18	1	0	0	0	1	0	0	0	1	1	0	0	1	1	0	1	0	0	1	1	0	0	0	3	0	9
1	36	0	0	2	15	1	1	0	0	0	1	1	1	1	0	0	0	0	0	0	0	0	1	0	1	0	1	0	0	1	1
1	29	0	1	2	21	0	1	0	0	1	0	0	0	0	1	1	0	1	0	0	0	1	0	0	1	0	0	1	0	0
1	37	0	0	2	17	1	0	0	0	0	1	0	0	1	0	0	0	0	0	0	0	0	0	0	1	0	1	0	0	0	2
1	37	0	0	2	15	1	1	0	0	1	0	0	0	0	0	1	0	0	1	0	0	0	0	0	0	0	0	0	0	0
2	33	1	0	2	15	1	0	0	0	1	0	0	0	1	0	0	0	1	0	0	0	0	1	0	0	0	0	0	0	0	9
1	30	0	0	2	18	1	1	0	0	0	0	0	0	1	1	0	0	0	0	0	0	0	0	0	1	0	0	0	0	0	2
1	32	0	0	2	17	1	1	0	0	1	0	0	0	0	1	0	0	0	0	0	0	0	0	0	0	0	0	0	0	0	1
1	30	0	0	2		1	0	1								0	0		0					0		0		0		0	1
1	36	0	0	2	8	1	0	0	0	0	1	0	0	1	1	1	0	0	0	0	0	0	0	0	0	0	0	0	0	0	2
1	32	1	0	2	16	0	0	0	0	1	1	0	0	1	0	0	0	0	0	0	0	0	1	0	0	0	1	0	1	0	1
1	36	0	0	2	16	1	0	0	0	0	1	0	0	1	1	1	0	1	0	0	0	0	0	0	1	0	0	0	0	0	2
1	26	0	0	1	19	1	0	0	0	1	0	0	0	1	0	0	1	1	0	0	0	0	0	1	0	0	1	0	0	0	9
1	34	0	0	2	13	1	0	0	0	1	1	0	0	0	1	1	0	0	0	0	0	0	0	1	0	0	0	0	0	0	9
1	34	0	0	2	19	1	1	0	0	1	0	0	0	0	1	0	0	0	0	0	0	0	0	0	0	0	0	0	0	0	1
1	37	1	1	2	19	0	0	0	0	1	0	1	0	1	1	0	0	1	0	0	0	0	0	0	0	0	1	1	3	0	1
1	36	0	1	2	14	0	0	0	1	1	0	0	0	0	1	0	0	0	1	0	0	0	0	1	0	0	1	0	0	0	1
1	35	0	1	2	16	1	1	0	0	1	0	0	0	1	1	0	0	0	0	0	0	0	0	0	0	0	1	0	0	0	1
2	30	0	0	1	20	1	1	0	1	1	0	0	0	0	0	0	0	1	0	0	0	0	0	0	1	0	1	1	3	0	1
1	35	0	0	2	13	1	0	0	0	0	0	1	0	1	0	0	0	0	0	0	0	0	1	0	1	0	0	0	2	0	1
2	31	0	0	2	16	1	1	0	0	1	1	1	0	1	1	0	0	0	0	0	0	0	0	0	0	0	0	0	0	0	1
2	35	0	0	2	17	1	0	0	0	1	0	0	0	0	0	0	0	1	0	0	0	0	0	0	0	0	0	1	0	0	1
1	34	0	0	1	17	1	0	0	0	0	1	1	0	1	0	1	0	0	0	0	0	0	0	0	0	0	0	0	0	0	2
1	28	0	0	2	22	1	1	0	0	1	0	0	0	0	0	0	0	0	0	1	1	1	1	0	1	0	1	1	1	0	1
2	37	0	0	2	14	1	0	0	0	1	0	1	0	1	0	1	0	0	1	0	0	0	1	0	0	0	0	0	0	0	1
1	29	0	0	2	17	1	0	0	0	1	1	0	0	0	0	0	0	1	1	0	0	0	0	0	1	0	0	0	0	0	1
1	39	0	1	2	18	0	1	0	0	0	0	0	0	0	1	0	0	0	0	0	0	0	0	0	0	0	1	0	0	0	1
1	34	0	0	2	17	1	1	0	0	0	1	1	0	0	1	0	0	0	0	0	0	0	0	0	0	0	0	0	0	0	1
1	39	0	0	2	18	0	0	0	1	1	1	0	0	0	0	1	0	0	1	0	0	0	0	0	1	0	1	1	1	0	2
1	37	0	0	2	3	1	0	0	0		0	0	0	0	1	0	0	1	0	0	0	0	0	0	0	0	0	0	0	1
1	34	0	1	2	15	1	1	0	0	1	0	0	0	0	1	0	0	1	0	0	0	0	0	0	0	0	1	0	0	0	1
1	27	0	0	2	20	1	1	0	0	0	0	0	0	0	0	0	0	0	0	0	0	0	0	1	0	0	0	0	0	0	1
2	29	0	0	2	12	1	1	0	0	1	0	1	0	1	1	1	0	1	0	0	0	0	1	0	0	0	0	0	0	0	1
1	40	0	0	2	18	0	1	0	0	0	0	0	0	0	0	0	0	0	0	0	0	0	0	0	0	0	1	0	0	0	2
1	33	1	0	2	17	1	1	0	0	1	1	0	0	0	0	0	0	0	1	0	0	0	0	0	1	0	0	0	0	0	1
1	27	1	0	2		1	0	0		1			1			0	0	0	1					0		0		0	3	0	1
1	33	0	0	1	17	1	0	0	0	1	1	0	0	0	1	1	0	0	0	0	0	0	0	1	0	0	1	1	0	0	1
1	32	1	0	1	13	1	0	1	0	0	1	0	1	1	1	0	0	1	0	1	0	0	1	0	1	0	0	0	3	0	8
1	32	0	0	1	13	1	0	0	0	1	0	0	0	1	0	0	0	0	0	0	0	0	0	0	0	0	0	0	0	0	1
1	30	0	0	2	19	0	0	0	0	0	0	0	0	1	1	0	0	0	0	0	0	0	0	1	0	0	0	1	0	0	1
2	38	0	1	2	17	1	0	1	0	1	1	1	1	0	0	1	0	1	0	0	0	0	0	0	0	0	0	0	0	0	1
1	36	1	0	2	19	1	1	0	0	1	0	0	0	1	1	0	1	0	0	0	0	0	0	0	0	0	0	0	0	0	1
1	30	0	0	2	16	1	1	0	0	1	0	0	0	0	0	0	0	0	0	0	0	0	0	0	0	0	0	1	0	0	1
1	35	1	1	2	17	1	1	0	1	0	0	0	0	1	0	0	0	0	0	1	1	1	0	0	1	0	1	0	1	0	1
2	35	0	1	2	13	1	0	0	0	1	0	0	0	1	0	0	0	0	0	0	0	0	0	0	0	0	1	0	0	0	1
1	35	0	0	2	17	1	0	0	0	1	0	0	0	0	0	0	0	0	0	0	0	0	0	0	0	0	0	0	0	0	1
1	31	0	0	1	9	1	0	0	0	0	1	0	0	1	1	0	0	0	0	0	0	0	0	1	0	0	0	1	0	0	2
1	25	0	0	2	18	1	0	0	0	0	0	0	0	0	0	0	0	0	0	0	0	0	0	0	0	0	0	0	0	0	1
1	29	1	1	2	21	1	0	0	0	0	0	0	1	0	0	0	0	0	0	0	1	1	0	0	0	0	0	1	0	0	1
1	32	0	1	2	10	0	0	0	0	1	0	0	0	1	1	1	0	1	0	0	0	1	1	1	1	0	1	0	0	0	2
1	32	0	1	1	8	0	0	0	0	1	0	0	0	0	0	0	0	0	0	0	0	0	1	0	0	0	0	1	0	0	1
1	34	0	0	2	18	0	0	0	0	0	0	0	0	0	1	0	0	0	0	0	0	0	0	0	0	1	0	1	0	0	2
1	39	0	0	2	21	1	1	0	0	0	0	0	0	1	0	0	0	0	0	0	0	0	0	0	1	0	0	0	0	0	1
1	33	1	0	2	19	0	0	0	0	1	0	0	0	0	0	0	0	1	0	0	0	0	0	0	0	0	1	1	1	0	1
1	32	0	0	2		0	0	0		0			0			1	0	0	0					0		0		1	0	0
1	32	0	1	2	15	1	0	0	0	0	1	0	0	1	0	1	0	1	0	0	0	0	0	0	0	0	1	0	0	0	2
1	36	0	0	2	16	1	1	0	0	0	1	0	0	1	1	0	0	0	0	0	0	0	0	0	0	0	0	0	0	1	1
2	22	0	0	1	11	0	0	0	0	0	0	0	0	1	1	0	0	1	0	0	0	0	1	1	1	0	0	0	2	0	1
1	31	0	0	1	16	1	1	0	0	1	0	0	0	1	1	1	0	0	1	0	0	0	0	0	0	0	0	1	0	0	1
1	38	0	0	2	18	1	1	0	0	0	0	1	0	1	1	0	0	1	0	0	0	0	0	0	0	0	0	1	0	0
2	42	0	0	2	18	1	0	1	0	1	0	1	0	1	0	0	0	0	0	0	0	0	0	0	0	0	0	0	0	0	1
2	32	1	0	2	17	1	0	1	0	0	0	1	0	0	0	0	0	0	0	0	0	0	0	0	0	0	0	0	2	0	9
1	38	0	0	2	12	0	1	0	0	0	0	0	0	0	1	0	0	1	1	0	0	0	1	0	0	0	0	0	0	0	2
1	35	0	1	1	20	1	0	0	0	1	0	0	0	1	0	0	0	0	0	0	0	0	0	0	0	0	1	0	0	0	1
1	31	0	0	2	18	1	0	0	0	0	0	0	0	0	0	0	0	0	1	0	0	0	0	0	1	0	0	0	0	1	9
1	33	0	0	1	21	0	0	0	0	0	0	0	0	0	0	0	0	0	0	1	1	1	0	0	1	0	1	0	0	1	1
1	30	1	0	2	20	1	1	0	0	1	0	0	1	0	0	0	0	0	0	0	0	0	0	0	0	0	0	0	0	0	1
1	29	0	0	1	6	0	0	0	0	0	0	0	0	0	1	0	0	0	0	1	0	1	0	1	1	0	0	1	0	0	1
2	37	0	0	2	22	1	1	0	0	1	0	1	0	0	0	0	0	0	0	0	0	0	0	0	1	1	0	0	0	0	1
1	34	1	1	2	17	1	1	0	0	1	0	0	0	0	1	0	0	0	1	0	0	0	0	0	0	0	0	0	3	0	1
1	32	0	0	1	15	0	0	0	0	1	0	0	0	1	0	0	0	0	0	0	0	0	0	1	1	0	0	0	2	0
2	36	0	1	2	18	1	0	0	0	0	0	0	0	0	0	0	0	0	1	0	0	0	0	0	0	0	0	0	0	0	1
1	31	1	0	1	11	1	0	0	1	1	1	0	0	0	1	1	0	1	1	0	0	0	1	0	1	0	1	0	2	0	2
1	37	1	1	1	13	0	0	1	0	1	0	0	0	1	0	0	0	0	0	0	0	0	0	0	1	0	1	0	3	0	1
1	34	0	0	2	17	0	0	0	0	1	0	0	0	1	0	1	0	1	0	0	0	0	0	0	0	0	1	1	0	0	2
2	40	0	0	2	14	0	0	0	1	1	0	0	0	0	0	0	0	1	1	0	0	0	1	1	0	0	0	0	0	0	1
1	32	0	1	2	20	1	1	0	0	0	0	0	0	0	0	0	0	0	0	0	0	0	0	0	0	0	0	0	0	0	1
1	40	0	0	2	16	1	1	0	0	0	0	0	0	0	0	0	0	0	0	0	0	0	0	0	0	1	1	0	0	0	1
2	38	0	0	1	15	0	0	1	0	1	0	1	1	1	1	0	0	0	0	0	0	0	1	1	0	0	0	0	0	1	1
1	32	1	0	2	20	0	1	0	0	0	0	0	0	1	1	0	0	0	0	0	0	0	0	0	0	0	0	1	2	0	1
2	31	0	0	1	21	1	0	0	0	1	0	1	0	0	0	0	0	1	0	0	0	0	1	0	0	0	0	0	0	0	1
1	35	0	0	2	11	1	0	0	0	0	0	0	0	0	0	0	0	0	0	0	0	0	1	0	0	0	0	0	0	0	1
2	33	1	0	2	9	1	0	0	0	1	0	0	0	1	0	0	0	0	0	0	0	0	1	0	0	0	0	0	0	0	1
1	34	1	1	2	18	1	1	0	0	1	0	0	1	1	1	0	0	0	1	0	0	0	1	0	0	0	1	1	3	0	1
1	31	0	0	2	17	1	1	0	0	0	1	0	0	1	0	0	0	1	0	0	1	1	0	0	1	0	1	0	0	0	9
2	35	0	0	2	18	1	0	0	0	1	0	1	0	0	1	0	0	0	0	0	1	0	0	0	1	0	1	1	0	0
2	37	0	0	2	10	0	0	0	0	0	0	0	0	0	0	0	0	0	0	0	0	0	0	0	0	0	0	1	0	0	1
1	33	0	0	2	15	1	0	0	0	0	0	0	0	1	1	0	0	1	0	0	0	0	1	0	1	0	0	1	0	0	1
1	33	0	0	2	16	1	1	0	0	1	0	0	0	0	0	0	0	0	0	0	0	0	0	0	0	0	0	1	0	0	1
2	30	0	0	2	16	1	1	0	0	1	0	0	0	1	0	1	0	0	1	0	0	0	0	0	0	1	0	0	0	0	3
1	31	0	0	1	11	1	0	0	0	1	0	0	0	0	1	0	0	0	0	0	0	0	0	0	0	0	0	0	0	1	1
1	30	0	1	1	14	1	0	0	1	1	1	0	0	1	1	0	0	1	1	1	1	1	0	0	1	0	1	0	3	0	6
1	31	0	0	2	17	1	0	0	0	1	0	0	0	0	1	0	1	1	0	0	0	0	1	1	0	0	1	0	0	0	9
1	30	1	1	2	19	0	0	0	0	0	1	1	1	1	0	1	0	1	0	0	0	1	0	0	1	0	0	1	3	0	6
1	32	0	0	2	17	0	0	0	0	0	0	0	0	0	1	0	0	0	0	0	0	0	0	0	0	0	0	1	0	0	2
1	38	0	0	2	15	1	0	0	0	1	0	0	0	0	1	0	0	1	0	0	0	0	1	0	1	0	1	0	0	0	2
2	30	0	0	2	16	1	0	0	0	1	0	0	0	1	1	0	0	1	0	0	0	0	0	0	0	0	0	0	0	0	1
1	36	0	1	2	14	1	0	0	0	0	0	0	0	1	1	0	0	1	0	0	0	0	0	0	0	0	0	0	2	0	1
1	33	0	0	2	14	1	1	0	0	0	1	0	0	0	1	0	0	0	0	0	0	0	0	0	0	0	0	0	0	1	1
1	31	1	0	2	10	0	1	0	0	1	0	0	0	1	0	0	0	0	0	0	0	0	0	0	0	0	1	0	0	0	1
2	36	0	1	2	19	0	0	0	0	0	0	0	0	1	1	1	0	1	0	0	0	0	1	0	1	0	0	0	0	0	2
1	29	1	0	1	16	1	0	0	0	1	0	0	1	0	0	0	0	1	1	0	0	0	0	0	1	0	0	0	3	0	9
1	33	0	0	2	18	1	0	0	0	1	0	0	0	0	1	0	0	0	0	0	0	0	0	0	0	0	0	0	0	0	1
2	35	1	0	1	14	1	0	0	0	1	0	0	1	1	1	0	0	0	1	0	0	0	0	0	0	0	0	0	0	0	1
1	36	0	1	2	16	1	0	0	0		0	0	0	0	0	0	0	0	0	0	0	0	0	0	0	0	0	0	2	0	1
1	25	0	0	1		1	0	1								0	0		0					0		0		1		0	1
1	32	0	0	1		0	0	1								0	0		0					0		0		1		0	1
1	31	0	0	2	16	1	0	0	0	1	0	0	0	1	1	0	0	0	0	0	0	0	0	0	0	0	0	0	0	0	1
1	28	1	0	2	18	1	1	0	0	1	0	0	0	0	0	0	0	0	1	0	0	0	0	0	0	0	1	0	0	0	1
1	33	0	0	2	21	1	0	0	0	1	1	0	0	0	1	0	0	1	0	0	0	0	0	0	0	0	0	0	0	0	1
1	29	1	1	2	18	1	0	0	0	1	0	0	0	0	0	0	0	0	1	0	0	0	0	0	0	0	0	0	2	0	1
1	26	1	1	2	19	0	0	0	0	0	0	1	0	0	0	0	0	0	0	0	0	0	0	0	0	0	0	0	1	0	1
1	31	1	0	2	20	1	1	0	1	0	1	0	0	0	0	0	0	0	0	1	1	1	0	0	1	0	1	1	0	0	1
1	36	1	0	2	16	1	0	0	0	1	0	0	0	0	1	0	0	0	1	0	0	0	1	0	0	0	0	0	2	0	2
1	26	1	0	1	17	1	1	0	0	1	0	0	0	1	1	0	0	1	1	1	1	1	0	0	1	0	1	1	3	0	1
1	33	1	0	2	17	1	1	0	1	1	0	0	0	0	0	0	0	0	1	0	0	0	0	0	1	0	0	0	3	0	1
1	34	1	1	2	19	0	1	0	0	1	0	0	0	1	1	0	0	0	0	0	0	0	0	0	0	0	1	1	1	0	1
1	37	0	0	1	17	1	0	0	0	1	0	0	1	0	1	0	0	0	0	0	0	0	0	0	0	0	0	0	0	0	9
1	33	1	1	2	18	1	1	0	0	1	0	0	0	0	1	0	0	0	1	0	0	0	0	0	0	0	0	0	3	0	1
1	32	0	0	2	13	0	0	0	0	0	0	0	0	0	1	0	0	0	0	0	0	0	1	1	0	0	0	0	0	0	1
1	35	0	0	2	16	1	0	0	0	0	0	1	0	0	0	1	0	0	0	0	0	0	0	0	0	0	0	0	0	0	1
2	28	1	0	2		1	0	0		0			0			0	0	0	0					1		0		0	0	0	1
1	23	1	0	1	13	0	0	0	0	1	1	0	0	1	1	0	0	0	0	0	0	0	1	0	0	0	0	1	0	0	1
1	30	1	1	2	16	1	0	0	0	0	0	0	0	0	0	0	0	0	1	0	0	0	0	0	0	0	1	0	0	0	1
1	32	1	0	2	14	0	1	0	1	0	0	0	0	0	0	0	0	0	0	0	0	1	0	1	1	0	0	1	2	0
1	29	0	0	2	15	1	0	0	0	1	1	1	0	1	1	0	0	1	0	0	0	0	0	0	0	0	0	0	0	0	1
1	31	0	1	2	17	1	0	0	0	1	0	0	0	1	0	1	0	0	0	0	0	0	0	0	1	0	0	0	0	0	4
1	36	0	0	2	14	1	1	0	1	0	1	0	0	1	0	0	0	1	0	0	0	0	0	0	1	0	1	0	3	0	1
2	34	0	0	1	19	1	0	0	0	1	0	0	0	0	1	0	0	1	0	0	0	0	1	0	0	0	1	0	0	0	1
1	35	0	0	2	12	1	1	0	0	0	0	1	0	0	0	0	0	0	0	0	0	0	0	0	0	0	0	0	0	0	1
1	38	0	0	2	19	1	0	0	0	0	0	0	0	0	0	1	0	0	0	0	0	0	0	0	0	1	0	0	0	0	1
1	30	0	0	2	9	1	0	0	0	0	0	1	0	1	0	1	0	0	0	0	0	0	1	0	0	0	0	0	0	0	1
1	36	0	0	2	17	1	0	0	0	1	0	0	0	1	1	1	0	0	0	0	0	0	1	0	0	0	0	0	0	0	2
1	36	1	0	1	15	0	0	0	0	1	1	0	0	1	0	0	0	0	1	0	0	1	0	1	1	0	1	0	3	0	1
2	33	0	0	2	12	1	0	0	0	1	1	1	0	1	1	0	0	0	0	0	0	0	1	0	0	0	0	0	0	0	1
1	42	0	0	2		0	0	1								1	0		0					1		0		0		0	3
1	35	1	1	2	18	1	0	0	0	0	0	0	0	0	0	0	0	0	0	0	0	0	0	0	0	0	0	1	2	0	1
1	34	0	0	2	17	0	1	0	0	1	0	0	0	0	0	0	0	0	0	0	0	0	0	0	0	0	0	1	0	0
1	28	1	0	2	16	1	0	0	0	0	1	0	0	0	0	0	0	0	0	0	0	0	0	0	0	0	0	0	2	0	1
1	28	1	0	2	17	1	0	0	0	1	0	0	0	0	0	0	1	1	0	0	0	0	0	1	1	0	1	0	3	0	1
1	31	0	0	2	20	0	1	0	0	1	0	1	0	1	0	0	0	0	0	0	0	0	0	0	1	0	1	1	0	0	1
1	27	1	1	2	18	0	1	0	1	0	1	0	0	1	0	0	0	0	0	0	0	0	0	0	0	0	0	1	0	0	1
1	35	0	0	2	18	0	1	0	0	1	0	0	0	1	1	1	0	0	1	0	0	0	0	0	0	0	0	0	3	0	1
1	31	0	0	2	7	1	0	0	0	0	0	0	0	1	1	0	0	0	0	0	0	0	0	0	0	0	0	1	0	0	4
1	24	0	0	2	21	0	0	0	0	0	1	0	0	0	1	0	1	0	0	0	0	0	0	1	0	0	0	0	3	0	2
1	40	1	1	1	14	1	0	1	1	1	0	1	1	0	0	0	0	0	0	0	0	0	0	0	0	0	0	0	0	0	9
1	29	1	1	1	21	1	0	0	0	1	0	0	0	0	1	0	0	1	0	0	1	0	0	0	1	0	1	0	3	0	1
1	35	1	0	2	15	0	1	0	0	1	0	0	0	0	0	0	0	0	0	0	0	0	0	0	1	0	0	1	0	0	1
1	33	0	0	2	23	1	1	0	0	0	1	1	0	0	0	0	0	0	1	0	0	0	0	0	0	0	0	0	0	0
1	38	1	0	1	11	0	0	0	1	1	0	0	1	0	0	0	0	1	0	0	0	0	0	0	1	0	0	1	1	0	1
1	34	1	0	2	15	1	0	0	0	1	0	1	0	1	0	0	0	0	0	0	0	0	0	0	0	0	0	0	0	0	1
1	32	0	1	2	25	0	0	0	0	0	0	0	0	0	0	0	0	0	0	0	0	0	0	0	1	0	0	1	0	0	1
1	33	0	1	2	19	0	0	0	0	1	0	0	0	1	1	1	0	0	0	0	0	0	0	1	1	0	0	0	1	0	6
1	42	0	0	1	18	1	1	0	0	0	0	1	0	0	0	0	0	0	0	0	0	0	0	0	0	1	0	0	0	0	6
2	25	0	0	2	20	1	0	0	0	0	0	0	0	1	1	0	0	0	0	0	0	0	0	1	0	0	0	1	0	0	1
1	35	1	1	2	20	0	0	0	1	1	0	0	0	0	0	0	0	0	0	0	0	0	0	0	0	0	1	1	0	0	1
1	31	0	0	2	16	1	0	0	0	0	0	0	1	0	0	0	0	0	0	0	0	0	0	0	0	0	0	0	0	0	1
1	36	1	1	2	13	1	1	0	0	1	0	0	0	1	1	0	0	0	0	0	0	1	0	0	1	0	1	0	0	0	1
1	32	1	0	2	17	0	1	0	0	0	0	0	0	0	0	0	0	0	1	0	0	0	0	0	0	0	1	1	0	0	1
2	34	0	0	2		1	0	1								0	0		0					0		0		0		0	1
1	37	1	1	1	17	1	1	0	0	0	1	1	0	1	0	0	0	0	1	0	0	0	0	0	0	0	1	0	0	0	1
1	31	0	0	2	13	0	0	0	0	1	0	0	0	0	0	0	0	0	0	0	0	0	0	0	0	0	0	1	0	0	1
1	37	1	0	1	18	0	1	0	1	1	0	0	0	1	1	0	0	0	0	0	1	1	0	0	1	0	1	1	3	0	1
1	34	0	0	2	15	1	0	0	0	0	0	0	0	0	0	0	0	0	0	0	0	0	0	0	0	0	0	1	0	0	1
1	29	0	0	2	15	0	0	0	1	0	0	1	0	1	0	0	0	0	1	0	0	0	0	0	1	0	1	1	3	0	1
1	32	0	0	2	18	0	1	0	0	0	1	0	0	0	0	0	0	0	0	0	0	0	0	0	0	0	0	1	0	0	1
1	23	0	0	2	17	0	0	0	0	1	0	0	0	0	0	0	1	0	1	0	1	1	0	0	1	0	1	1	3	0	1
1	29	0	0	2	19	1	1	0	0	0	0	0	0	1	0	0	0	0	0	0	0	0	0	0	1	0	1	1	2	0	1
1	30	1	0	2	20	0	1	0	0	1	0	0	0	1	0	0	0	1	1	1	0	0	0	0	1	0	1	1	3	0	9
1	37	1	0	1	19	1	1	0	0	1	0	0	0	0	0	0	0	0	1	0	0	0	0	1	0	0	0	1	1	0	1
1	36	0	0	2	18	1	0	0	0	0	0	0	0	0	1	0	1	0	0	0	0	0	1	0	0	0	0	0	3	0	1
1	34	0	1	2	12	0	0	0	0	1	1	1	0	0	0	0	0	0	1	1	1	0	0	0	1	1	1	1	0	0	1
1	36	0	1	2	15	1	0	0	0	1	0	1	0	0	0	0	0	1	1	0	0	0	1	0	0	0	0	0	0	0	1
1	31	0	0	2	19	0	0	0	0	1	1	1	0	1	1	0	0	1	1	0	0	0	0	0	1	0	0	1	3	0	1
1	36	1	0	2	19	0	1	0	0	0	1	0	0	0	0	0	0	0	1	0	0	0	0	0	0	0	1	1	2	0	9
1	33	1	0	2	20	0	1	0	1	0	0	0	0	0	0	0	0	0	1	1	0	1	0	1	0	0	0	1	0	0	1
1	30	0	1	2		1	0	0		1			0			0	0	0	0	0	0	0		0	0	0		0	0	0	1
1	41	0	0	2	14	1	0	0	0	0	0	0	0	0	0	0	0	0	0	0	0	0	0	0	0	0	0	0	0	0	1
1	39	0	0	2	22	0	1	0	0	1	0	0	0	1	0	0	0	1	0	1	0	1	0	1	1	0	1	0	3	0	1
1	37	0	0	1	14	1	0	0	0	0	1	0	0	0	1	0	0	0	0	1	0	0	0	1	1	0	1	0	0	0	1
1	35	0	1	2	16	0	0	0	0	1	0	0	0	0	1	0	0	1	0	0	0	0	1	0	1	0	0	1	0	0	1
1	33	0	0	2	17	0	0	0	0	0	0	1	0	0	0	0	0	0	0	0	1	1	1	0	0	0	0	1	0	0	1
1	28	0	0	2	6	0	0	0	1		0	0	0	1	1	1	0	0	0	0	0	0	1	1	0	0	0	1	0	0	2
1	29	0	0	1	18	1	0	0	0	0	0	0	0	1	0	0	0	0	1	0	0	0	1	0	1	0	0	0	1	0	1
1	35	0	0	2	19	1	1	0	0	0	1	0	0	0	0	0	0	0	0	0	0	0	0	0	0	1	0	1	0	1	1
1	27	0	1	1	16	0	0	1	0	1	0	0	0	1	0	0	1	1	1	0	0	1	1	1	0	0	1	1	2	0	1
1	30	0	0	2	17	0	1	0	0	0	0	0	0	0	0	0	0	0	0	0	0	0	0	0	1	1	1	1	3	0	1
1	26	0	0	1	14	0	0	0	1		0	0	0	0	1	1	0	0	0	0	0	0	0	1	1	0	1	1	0	0	4
1	31	1	1	2		1	0	0	0	1	0	1	0	1	0	0	0	1	0	0	0	0		0	0	0	0	1	3	0	2
1	35	0	0	2	16	1	0	0	0	1	1	0	0	0	0	1	0	0	0	0	0	0	0	0	1	0	1	0	0	0	1
1	30	0	0	2	18	0	1	0	1	0	0	0	0	0	0	0	0	0	0	1	1	1	0	0	0	0	0	0	0	0	1
1	28	1	1	1	19	1	0	0	0	1	1	0	0	1	1	0	0	0	1	1	1	1	1	1	1	0	1	1	3	0	1
1	34	0	0	1		1	0	0		1			0			0	0	1	0	1	0	0		0		0		0	0	0	1
1	33	1	0	2	17	1	1	0	0	1	1	0	0	1	0	0	0	0	0	0	0	0	0	0	0	0	0	0	0	0	1
1	27	0	0	2	18	0	1	0	1	0	0	0	0	0	0	0	0	0	0	0	0	0	0	0	0	0	1	1	3	0	1
1	29	0	1	1	8	0	1	0	0	0	0	0	0	0	0	0	0	0	0	0	0	0	0	1	0	0	1	1	0	0	1
1	38	1	0	2	15	1	0	0	0	1	0	0	0	1	0	0	0	1	0	0	0	0	0	1	1	0	1	0	1	0	1
1	34	0	0	1	16	1	0	0	0	1	1	0	0	1	1	0	0	0	0	0	1	1	0	0	1	0	1	0	3	0	9
1	37	1	0	2	19	1	0	0	0	0	0	0	0	0	0	0	0	0	0	1	0	0	0	0	0	0	0	1	0	0	1
1	27	0	1	1	22	0	0	0	0	1	1	0	0	1	1	0	1	0	0	0	0	0	0	1	0	0	0	1	3	0	1
2	43	0	0	2	16	1	0	0	0	1	0	0	0	0	1	0	0	1	0	1	0	0	1	0	1	0	0	0	0	0	1
1	27	0	0	1	14	1	1	0	0	1	0	0	0	0	1	0	0	0	0	0	0	0	0	1	1	0	0	1	0	1	1
1	30	0	1	1	5	1	0	0	0	0	0	0	0	0	1	0	1	0	0	0	0	0	0	0	0	0	0	1	0	0	6
1	31	0	0	2	21	1	0	0	0	0	1	1	0	1	1	0	0	0	0	0	0	0	0	0	0	0	1	0	2	0	1
1	32	1	0	1	12	1	0	0	0	0	0	0	0	0	0	0	0	0	0	0	0	0	1	0	1	0	0	1	3	0	1
1	27	0	0	2	20	1	1	0	0	0	0	0	0	1	1	0	0	0	0	0	0	0	0	0	0	0	0	1	0	0	1
1	38	0	0	2	9	1	0	0	0		0	0	0	0	1	1	0	0	0	0	0	0	1	1	1	0	1	0	0	0	2
1	31	0	1	2	15	1	1	0	1	1	0	0	0	1	1	1	1	1	0	0	0	0	0	1	1	0	0	0	0	1	6
1	19	1	0	1	9	0	0	0	0	1	0	0	0	1	0	0	1	0	0	1	0	0	0	1	0	0	0	1	1	0	1
1	32	0	0	2	21	0	0	0	1	1	0	0	0	0	0	0	0	0	0	0	0	0	0	0	0	0	1	0	1	0	1
1	32	0	0	2	18	0	1	0	0	1	0	0	0	0	0	0	0	0	1	0	0	0	0	1	0	0	0	0	0	0	9
1	30	0	0	2	8	1	0	0	0	1	0	0	0	1	1	0	0	0	0	1	1	1	0	0	1	0	0	0	1	0	1
1	32	1	0	2		1	0	0		1		0	1	0		0	0	0	1	0	1	1		0	0	0		0	0	1	1
2	24	1	1	2	14	1	0	0	0	1	0	0	1	1	0	0	1	1	1	1	0	0	0	0	0	0	0	0	0	0	4
1	33	0	0	2	15	0	0	0	0	1	1	0	0	0	0	1	0	1	0	0	0	0	1	1	1	0	1	1	1	1
1	29	1	0	2	16	0	1	0	1	1	0	0	0	0	1	0	0	0	0	0	0	0	0	1	0	0	1	1	0	0	9
1	21	0	0	1	15	0	0	0	1	1	1	0	0	1	0	1	0	0	1	0	0	0	0	0	0	1	1	1	0	0	1
2	36	1	1	1	16	1	0	0	0	0	0	0	0	0	0	0	0	0	1	0	0	0	1	0	1	0	0	0	3	0	9
1	31	1	0	2	18	1	0	0	0	0	1	0	0	1	0	0	0	0	0	0	0	0	0	0	1	0	1	0	0	0	1
1	34	0	0	2	21	1	0	0	0	0	0	0	1	1	1	0	1	1	0	1	1	1	0	1	1	0	1	0	0	0	1
1	30	1	0	2	10	0	1	1	0	1	0	0	0	0	1	1	0	0	1	0	0	0	0	0	1	0	0	1	0	0	2
1	37	0	1	2	21	1	0	0	0	1	0	0	0	0	0	1	1	0	0	0	0	0	0	0	0	1	0	0	0	0	3
1	31	0	0	2	13	0	0	0	0	0	0	0	0	0	1	1	0	0	0	0	0	0	0	0	0	0	0	1	0	0
1	29	0	0	2	15	0	0	0	0	0	1	0	1	1	0	0	0	0	0	0	0	0	1	0	0	0	0	1	0	0	1
1	41	0	0	1	18	1	0	0	0		1	0	0	0	1	0	0	0	0	0	0	0	0	0	1	0	1	0	0	0	1
1	29	0	0	2	17	1	0	0	0	0	1	0	0	0	0	0	0	0	0	0	0	0	0	0	0	0	0	0	0	0	1
2	34	0	0	2	10	1	1	0	0	1	0	1	0	0	0	0	0	0	0	0	0	0	0	0	0	0	0	1	0	0
1	32	0	0	2	14	1	0	0	0	0	0	1	0	1	0	0	0	0	0	0	0	0	0	0	1	0	1	0	0	0	1
1	33	1	1	2	18	1	0	0	0	1	0	0	1	1	1	0	0	0	0	0	0	0	0	0	0	0	0	0	3	1	1
1	31	1	0	2	17	1	1	0	0	1	0	0	0	1	0	0	0	0	0	0	0	0	0	0	1	0	0	0	3	0	1
1	30	0	0	2	16	0	1	0	0	1	1	0	0	1	0	0	0	1	0	0	0	0	0	1	0	0	0	1	2	0	1
1	28	0	0	1	19	0	0	1	1	1	0	0	0	1	0	0	0	1	1	1	1	1	1	0	1	0	0	1	0	0	1
1	43	0	0	2	18	0	0	0	1	0	0	0	0	1	1	0	1	0	0	0	0	0	0	0	0	0	0	1	0	0	2
1	25	0	0	2	6	1	1	0	0	0	1	0	0	0	1	0	1	0	0	0	0	0	1	0	1	0	0	0	0	0	2
1	33	1	0	2	19	1	0	0	0	0	0	0	0	0	0	0	0	0	0	0	0	0	0	0	0	0	0	0	0	0	2
1	32	1	0	2	16	0	0	1	1	1	1	0	1	1	0	0	0	1	1	1	1	1	0	0	1	0	1	1	3	0	8
1	40	0	0	2	14	1	0	0	0	0	1	0	0	0	1	1	0	1	0	0	0	0	0	0	0	0	0	0	0	0	1
1	32	0	0	2	22	1	1	0	0	0	0	0	0	0	1	0	0	0	1	0	0	0	0	0	0	0	0	0	0	0	7
1	35	0	0	2	14	1	0	0	0	0	0	0	0	0	1	1	0	0	0	0	0	0	0	0	1	0	0	0	0	0	2
1	34	1	1	1		0	0	0		0			0			0	0	0	0					0		0		0	3	1	1
1	33	1	0	2	16	0	1	0	0	0	0	0	0	0	0	0	0	0	0	0	1	1	0	0	1	0	1	0	3	0	1
1	30	1	0	2	17	1	0	0	0	0	0	0	0	0	0	0	0	0	0	0	0	0	0	0	1	1	1	1	3	1	1
1	26	0	0	2	10	1	1	0	0	1	0	0	0	1	1	0	0	1	0	0	0	0	0	0	0	0	0	1	0	0	1
1	31	0	0	2	1	1	0	0	0	1	0	1	0	1	0	0	0	0	0	0	0	0	1	0	0	0	0	0	0	0
1	31	0	1	2	14	0	0	0	0	1	0	0	0	0	1	0	0	0	0	0	0	0	1	0	1	0	1	1	0	0	1
1	36	0	0	2	19	0	0	0	0		0	1	0	1	1	0	0	0	0	0	0	0	0	0	0	0	0	1	3	0	1
1	33	0	0	2	14	1	1	0	0		0	0	0	0	1	1	0	0	0	0	0	0	0	0	0	0	0	0	0	0	2
1	31	1	0	1	11	0	1	0	0	1	1	0	0	0	1	0	0	1	1	1	1	1	0	0	1	0	1	0	3	0	1
1	21	0	0	1		0	0	0		0			0			1	0	1	0	0	0	1		1	1	0		0	0	0	2
1	33	0	1	2	19	0	1	0	0	0	0	0	0	0	0	0	0	0	0	0	0	0	0	0	0	0	0	1	2	0	1
1	29	0	0	1	7	1	1	0	0	0	0	0	0	0	0	0	0	0	1	0	0	0	0	0	1	0	1	0	1	0	1
1	29	1	0	2	22	1	1	0	0	0	0	0	0	0	0	0	0	0	1	0	0	0	0	0	0	0	1	0	3	0	1
2	29	0	0	2	16	1	0	0	0	0	1	0	0	0	0	0	0	0	0	0	0	0	1	0	0	0	0	0	0	0	1
1	34	1	0	2	15	1	1	0	0	0	1	0	0	0	1	0	0	1	0	0	0	0	0	0	0	0	0	0	2	0	2
1	34	0	1	2	19	1	1	0	0	0	0	0	0	0	0	1	0	0	0	0	0	0	0	0	0	0	0	0	0	0	1
1	28	0	0	2	18	0	0	0	0	0	0	0	0	0	0	0	0	0	0	0	0	0	1	0	0	0	0	0	0	0	1
2	36	0	0	2	15	0	0	0	0	0	0	1	0	0	0	0	0	0	0	0	0	0	0	0	0	0	1	0	0	0	1
1	23	1	0	1	19	1	1	0	0	1	1	0	0	0	1	0	0	0	0	0	0	0	1	0	1	0	1	1	3	0	1
1	30	0	0	1	19	0	0	0	0	1	0	1	0	0	0	0	0	0	0	0	0	0	0	0	0	0	0	1	0	0	1
2	35	1	0	1	9	1	0	1	0	1	0	1	0	1	1	0	0	0	1	0	0	0	0	0	0	0	0	0	0	0	1
1	40	0	0	2	7	0	0	0	0	1	0	0	0	0	0	0	0	0	0	0	0	0	0	0	0	0	0	1	0	0	1
1	35	0	0	2	15	1	1	0	0		0	0	0	0	1	1	0	1	1	0	0	0	0	0	1	0	0	0	0	0	2
1	27	1	0	1	13	1	1	1	0	1	1	0	1	1	1	0	1	0	0	0	0	0	0	1	1	0	1	0	3	0	9
1	36	1	1	1	18	0	0	0	0	0	0	1	0	1	1	0	0	0	0	0	0	0	0	0	1	0	1	1	3	0	1
1	39	1	0	2	17	0	1	0	0	1	0	0	0	0	0	0	0	0	1	1	1	1	0	0	1	0	1	1	3	0	1
1	33	0	0	2	16	1	1	0	0	0	0	0	0	1	1	0	0	1	0	0	0	0	0	0	0	0	0	0	0	0	2
2	33	1	0	1	7	1	0	0	1	1	0	0	1	1	0	0	0	0	0	1	1	1	1	0	1	1	1	0	3	0	9
1	30	0	0	2	17	0	1	0	0	1	0	0	1	0	0	0	0	0	0	0	0	0	0	0	0	0	1	1	0	1	1
1	35	1	1	2	22	1	1	0	0	1	0	1	0	1	0	0	0	0	0	1	1	1	0	0	0	0	1	0	0	0	1
2	40	0	0	2	3	1	0	0	0	0	0	0	0	1	0	0	0	0	0	0	0	0	0	0	0	0	1	0	0	0	2
2	33	0	0	2	13	1	0	0	0	0	0	0	0	0	0	0	0	0	0	0	0	0	0	0	0	0	0	0	0	0	1
1	28	1	0	2	16	0	1	0	0	1	1	0	0	1	1	0	0	1	0	0	0	0	1	0	0	0	1	1	2	1	1
1	32	0	1	2	14	1	0	0	0	1	0	0	0	1	0	0	0	0	0	0	0	0	0	0	0	0	0	1	0	0	1
1	31	0	0	2	15	0	1	0	0	0	0	0	0	0	0	1	0	0	0	0	0	0	0	0	0	0	0	1	0	0	1
1	34	1	0	2	21	1	1	0	0	1	0	0	0	0	0	0	0	0	1	0	0	0	0	0	0	0	0	1	0	0	1
1	34	0	0	2	11	1	0	0	0	1	0	0	0	0	1	0	0	0	0	0	0	0	0	0	0	0	0	0	0	0	1
1	32	0	0	2	22	1	1	0	0	0	0	0	0	0	0	0	0	0	0	0	0	1	0	0	1	0	1	0	3	0	1
1	34	1	0	2	12	1	0	0	0	1	0	0	0	0	0	0	1	0	0	0	0	0	0	0	0	0	0	1	0	1	1
1	40	1	0	1	18	0	0	0	0	1	0	0	0	0	0	0	0	0	1	0	0	0	0	0	0	0	0	1	3	0	1
1	31	1	0	2		1	0	0		1		0	1	1	1	0	0	1	1	0	1	0		1	1	0		0	3	0	7
1	32	0	0	1	12	1	0	0	1	1	0	0	0	0	0	0	0	0	0	0	0	0	0	1		0	0	0	0	0	9
1	33	0	0	2		1	0	0		1			0			0	0	1	0	0	0	0		0	1	1		0	3	0
2	40	0	0	2	17	1	0	0	0	1	1	1	1	1	0	0	0	0	1	0	0	0	1	0	0	1	0	0	0	0	1
1	29	0	0	2	15	0	0	0	0	0	0	0	0	1	0	0	0	0	1	0	0	0	0	1	1	0	1	0	3	0	6
1	40	0	0	2	17	1	0	0	0	0	0	0	0	0	0	0	0	0	0	0	1	0	0	1	1	0	1	1	1	0	1
1	33	0	0	2	17	0	1	0	0	0	1	0	0	0	0	1	0	0	1	1	0	0	0	0	0	0	0	1	0	0	9
1	36	0	0	2	14	0	0	0	0	0	1	0	0	0	0	0	0	0	0	0	1	1	0	0	1	0	1	1	2	0	1
1	39	0	0	1	17	1	0	0	0	1	0	0	1	0	0	0	0	1	0	0	0	0	0	0	0	0	0	0	0	0	1
2	34	0	0	1	19	1	0	0	0	1	1	0	0	1	0	0	0	0	0	0	0	0	0	0	0	0	0	0	0	0	1
2	31	0	1	1	16	1	0	0	0	0	0	1	0	0	0	0	0	0	1	0	0	0	1	0	1	0	0	0	0	0	9
1	29	1	1	2		1	0	0		1			0			0	0	0	0	0	0	0		0	0	0		0	2	1	1
1	40	0	1	2	21	0	1	0	0	1	0	1	1	0	0	0	0	0	0	0	0	0	0	0	0	0	1	1	0	1	1
1	29	0	0	2		1	0	0		1			0			0	0	0	0	0	0	0		0		0		0	0	0
2	37	0	0	2	19	1	1	0	0	0	0	1	0	0	1	0	0	1	1	0	0	0	0	0	0	0	0	0	0	0	1
1	33	0	0	1		1	0	0		1		0	0	1		0	0	1	0	0	0	1		1	1	0		0	1	0	1
1	35	0	0	2	15	0	1	0	0	1	1	0	0	1	0	0	0	0	0	1	1	1	0	0	1	0	0	1	2	1	1
1	33	1	0	1		1	0	0		1		0	0	0	1	0	0	0	0	0	0	0		0	0	0		0	2	0	1
1	33	0	0	2	20	1	1	0	0	1	1	1	0	0	1	0	0	1	0	0	0	0	0	0	1	0	1	1	1	0	1
1	30	1	1	1	17	1	0	0	0	1	0	0	0	1	1	0	0	1	1	0	0	0	1	0	1	0	0	1	0	1	1
1	36	0	1	2		0	0	0		0		0	0	1	0	0	0	0	0	1	0	0		0	0	0		1	0	1	2
2	34	0	0	2		1	0	0		0			0			0	0	0	0					0		0		0		0
1	40	0	0	2	16	1	1	0	0	1	0	0	0	0	0	0	0	0	1	0	0	0	0	0	0	0	0	0	3	1	1
1	36	0	0	2	21	0	0	0	0	0	0	0	0	0	0	0	0	0	0	0	0	0	0	0	0	0	0	0	0	0	1
1	43	0	0	2	14	1	0	0	0	1	0	1	0	0	0	1	0	1	0	0	0	0	1	0	1	0	0	0	0	0	2
1	28	0	0	2	17	0	0	0	0	0	1	1	0	1	1	0	0	0	0	0	0	0	1	0	1	0	0	1	3	0	1
1	34	1	0	2		1	0	0		1		0	0	1		0	0	0	0	0	0	0		0	0	0		0	3	0	1
1	31	0	0	2	9	1	0	0	1	1	1	0	0	0	1	0	0	0	0	0	0	0	0	0	0	0	1	1	0	0	1
1	34	0	0	2	18	1	0	0	0	0	0	0	0	0	1	0	0	1	1	0	0	0	0	0	1	0	0	0	3	0	1
1	34	1	0	2	18	1	1	0	0	0	0	1	0	1	1	0	0	0	0	0	0	0	0	0	0	0	0	0	0	0	1
2	31	0	0	1	2	1	0	0	0	1	0	1	0	1	0	0	0	0	0	0	0	0	1	0	0	0	0	0	0	0	1
1	35	1	0	2	16	0	0	0	0	1	0	0	0	0	1	0	0	0	0	0	0	0	0	0	0	0	0	0	0	0	1
1	36	0	0	2	23	1	0	0	0	0	1	0	0	0	0	0	0	0	0	0	0	0	0	0	1	0	1	0	0	0	1
1	38	0	0	2		1	0	0		0			1			1	0	0	1					0		1		0	2	0	1
1	21	1	1	1	20	1	0	0	0	0	0	0	0	1	0	0	0	0	1	0	1	1	1	1	1	0	0	0	3	0	1
1	29	1	0	2	18	1	0	0	0	1	0	0	0	0	1	1	0	0	1	0	0	0	0	0	0	1	1	0	1	0	1
1	33	0	0	2	18	0	0	0	1	1	0	0	0	1	0	0	0	1	0	0	0	0	0	0	0	0	1	1	0	0	1
1	35	1	0	1		0	0	0		0		0	0	1		0	0	0	0	0	0	0		0	0	0		0	0	0	1
1	32	0	0	2		1	0	0		0			0			0	0	0	0					0		0		0	0	0	6
1	40	0	0	2	8	1	0	0	0	0	1	0	0	1	1	1	0	0	1	0	0	0	0	0	0	0	0	0	0	0	1
1	36	0	1	2	16	1	0	0	0	0	0	1	0	0	0	0	0	0	0	0	0	0	1	0	0	0	1	0	0	0
1	41	0	0	2	18	1	1	0	0	0	0	0	0	0	1	1	0	0	0	1	0	0	0	0	0	0	0	0	0	1	1
1	31	1	1	2	22	0	1	0	0	1	0	1	0	0	0	0	0	1	1	0	0	0	0	0	1	0	0	1	3	0	1
1	27	0	0	1	18	1	0	0	0	1	0	0	0	1	1	0	0	1	0	0	0	0	1	0	0	0	0	0	2	1	1
2	33	0	0	2	11	1	0	0	0	1	0	0	0	1	0	0	0	0	0	0	0	0	1	0	0	0	0	0	0	0	1
1	26	0	0	2	14	0	1	0	0	0	0	0	0	0	0	0	0	0	0	0	0	0	0	0	0	1	0	0	0	0	1
1	31	1	0	1	17	0	1	0	0	1	0	0	0	0	0	0	0	0	0	0	0	0	0	0	0	0	0	1	0	0	1
1	32	0	0	2	13	1	0	0	0	1	0	1	0	0	0	0	0	1	0	0	0	0	1	0	0	0	0	0	0	0	1
1	36	1	0	2	17	1	1	0	1	0	0	1	0	1	0	0	0	0	0	0	0	0	0	0	1	0	1	1	3	0	1
1	39	0	0	2	9	1	0	0	0	1	0	0	0	1	1	1	0	1	1	0	0	0	1	0	0	0	0	0	0	0	2
1	36	0	0	2	12	0	1	0	1	1	0	0	0	0	0	0	0	0	0	0	0	0	0	0	1	0	1	1	0	0	1
1	38	0	0	2	19	1	0	0	0	1	1	0	0	1	1	0	0	0	0	0	0	0	0	0	0	0	1	0	2	0	1
1	34	1	0	2	18	1	0	0	0	0	0	0	0	0	1	1	0	0	1	0	0	0	0	0	0	0	1	0	0	0	3
1	36	1	0	2	18	1	0	0	0	1	0	0	0	0	1	1	0	1	1	0	0	0		0	1	0	1	0	3	0	2
1	36	0	1	2	11	1	1	0	0	0	0	0	1	1	0	0	0	0	0	0	0	0	0	0	0	0	0	0	0	1	1
2	34	1	0	2	17	1	0	0	0	1	0	1	0	0	1	0	0	1	0	0	0	0	1	0	0	0	0	0	1	0	1
2	43	0	0	2	17	1	0	0	0	0	0	0	0	0	0	0	0	1	0	0	0	0	0	0	0	0	0	0	0	0	2
1	35	0	0	2	15	0	0	0	0	0	0	0	0	0	1	0	0	1	0	0	0	0	0	0	0	0	0	0	0	0	2
1	22	1	0	1	19	1	0	0	0	0	0	0	0	0	0	0	0	0	1	1	0	0	0	1	0	0	0	0	0	0	1
1	41	1	1	1	17	1	0	0	0	0	0	0	0	1	0	0	0	0	1	0	0	0	0	0	1	0	0	0	0	1	2
1	36	0	0	2	10	1	0	0	0	0	0	1	0	1	1	1	0	0	0	0	0	0	0	0	0	0	0	0	0	0	1
1	30	1	0	2	23	1	1	0	0	1	1	0	0	0	0	0	0	1	1	0	0	0	0	0	1	0	1	0	3	0	1
1	34	1	1	2	20	1	1	0	0	0	0	0	0	0	0	0	0	0	1	0	0	0	0	0	0	0	1	0	0	0	1
1	40	1	0	2	19	1	1	0	0	0	0	0	0	0	1	0	0	0	1	0	0	0	0	0	0	0	0	0	0	0	1
1	30	0	0	2	21	0	0	0	0	1	0	0	0	1	0	1	0	0	0	0	0	0	0	0	0	0	0	0	0	0	2
1	30	0	0	2	18	1	0	0	0	0	0	0	0	1	1	0	0	0	0	0	0	0	0	0	0	0	0	0	0	0	1
1	35	0	0	2	17	1	0	0	0	1	0	0	0	1	1	0	0	1	1	0	0	0	1	1	0	0	0	0	0	0	1
2	32	0	0	1	15	1	0	0	0	1	0	1	0	1	0	0	0	0	0	0	0	0	0	0	1	0	0	0	1	0	1
1	34	1	1	1	22	0	0	0	0	1	1	0	0	1	1	0	0	0	1	1	1	1	1	0	0	0	1	0	0	0	1
2	46	1	1	2	17	1	0	0	0	1	1	0	0	1	0	0	0	0	1	0	0	0	0	0	1	1	1	1	3	0	1
1	34	1	1	2	18	1	1	0	0	1	0	0	0	0	0	0	0	0	1	0	0	0	0	0	0	0	0	0	0	0	1
1	31	1	0	2	15	1	1	0	0	1	0	0	0	0	1	0	0	0	1	0	0	0	0	0	0	0	1	0	0	0	1
1	36	0	0	1	15	1	0	0	0	0	0	0	0	0	0	0	0	0	0	0	0	0	0	0	0	0	0	0	0	0	1
1	40	0	0	2	12	1	0	0	0	0	0	1	0	0	1	1	0	0	0	0	0	0	0	0	0	0	1	0	0	0	4
1	32	0	0	2	22	0	0	0	0	0	1	0	0	0	0	0	0	0	0	0	0	1	0	0	0	0	1	1	0	0
2	30	1	0	2	17	1	1	0	0	1	0	0	0	0	1	0	0	1	0	0	0	0	0	0	1	0	0	0	3	0	1
1	28	1	0	1	10	0	0	0	0	0	0	0	0	1	1	0	0	0	1	0	0	0	0	1	1	0	0	0	0	0	2
2	32	0	0	2	3	1	0	0	0	0	0	1	0	1	1	1	0	0	0	1	0	0	0	0	0	0	0	0	0	0	2
1	27	0	0	1	11	1	0	0	0	1	0	0	0	0	0	0	0	1	0	0	0	0	0	1	0	0	0	0	0	0	9
1	35	0	0	2	19	0	0	0	0	0	0	1	0	0	0	0	0	0	0	0	0	0	1	0	0	0	1	1	0	0	1
2	29	0	0	2	19	1	0	0	0	0	1	1	0	1	1	0	0	0	0	0	0	0	0	0	0	0	1	0	0	0	1
1	24	0	0	1	2	0	1	0	1		1	1	0	1	1	0	1	1	1	1	1	1	0	1	1	0	1	0	1	0	9
1	38	0	0	2	13	1	1	0	0	0	0	0	0	0	1	0	0	0	0	0	0	0	0	0	0	0	0	0	0	0
1	26	1	1	1	15	1	0	0	0	1	1	0	0	1	1	0	0	0	0	0	0	0	1	1	0	0	1	0	1	0	1
1	29	1	0	2	16	0	0	0	0	1	0	0	0	1	0	0	0	0	0	0	0	0	0	0	0	0	0	0	0	0	1
1	37	0	0	2	21	0	1	0	0	0	0	1	0	1	0	0	0	0	0	0	0	0	0	0	0	0	1	1	0	0	1
1	35	0	0	2	14	1	1	0	0	1	1	0	0	0	0	1	0	1	1	0	0	0	0	0	1	0	0	0	0	0	2
1	38	1	1	2	12	1	1	0	0	0	0	0	0	1	1	1	0	0	1	0	0	0	0	0	1	0	0	0	0	0
2	33	0	0	2	4	1	0	0	1	0	1	1	0	1	1	1	0	0	0	0	0	0	1	0	1	0	0	1	0	0	2
1	32	0	0	2	14	1	1	0	0	1	0	0	1	0	0	0	0	0	0	0	0	0	0	0	0	0	0	0	0	0	1
2	34	0	0	2	18	1	0	0	0	1	0	0	0	0	0	0	0	0	0	0	0	0	1	0	0	0	1	1	0	1	1
1	33	0	1	2	15	1	0	0	0	0	1	1	0	0	1	0	0	0	0	0	0	0	0	0	1	0	1	0	0	0	1
2	29	0	0	2	14	1	0	0	0	0	0	1	0	1	1	0	0	0	0	0	0	0	0	0	0	0	0	0	0	0	1
2	33	1	1	1	18	1	0	0	0	1	1	0	0	1	1	1	0	0	1	0	0	0	0	0	0	0	0	0	0	1	1
1	33	0	0	2	18	0	1	0	1	0	1	0	0	1	1	1	0	0	1	0	0	0	0	0	0	0	1	1	0	0	2
2	30	0	0	1	9	1	0	0	0	1	0	0	0	0	1	0	0	0	0	0	0	0	0	0	0	0	0	1	0	0	1
2	33	0	0	2	10	1	0	0	1	1	0	1	0	0	0	0	0	0	0	0	0	0	1	0	0	0	0	1	0	0	1
1	32	1	0	2	19	1	1	0	0	1	0	0	0	1	1	0	0	1	1	0	0	0	0	0	0	0	0	0	0	0	1
1	29	0	0	1	20	1	0	0	0		0	0	0	0	1	0	0	0	0	0	0	0	0	0	0	0	0	0	0	1	1
1	40	0	1	1	17	1	0	0	0	0	0	1	0	0	0	0	0	1	0	0	0	0	0	0	0	0	1	0	3	1	9
2	34	0	0	2	16	1	0	0	0	0	0	1	0	0	0	1	0	0	0	0	0	0	0	0	0	0	0	0	0	0	1
1	37	1	1	2	14	1	0	0	0	1	0	0	0	1	0	0	0	0	0	0	0	0	0	0	0	0	1	0	2	0	1
1	38	0	1	2	16	1	0	1	0	0	0	0	0	0	1	0	0	0	0	0	0	0	0	0	0	0	0	0	0	0	2
1	33	0	0	2		0	0	0		0			0			1	1	0	0	0	0	0		0		0		0	1	0	1
2	35	0	0	1		1	0	0		1		0	0	1		0	0	0	0	0	0	0		1	0	0		0	0	0	1
2	38	1	1	2	16	1	1	0	0	1	0	0	0	0	1	0	0	1	0	0	0	0	0	1	0	0	0	0	0	1	1
1	36	0	0	2	19	0	0	0	0	0	0	0	0	1	1	0	0	0	0	0	0	0	0	0	1	0	1	1	2	0	1
1	34	0	0	2	18	1	0	0	0	1	0	0	0	0	0	0	0	0	1	0	0	0	0	0	0	0	0	0	0	0	1
1	25	0	0	1	10	1	0	0	0	0	0	0	0	1	1	0	0	0	0	0	0	0	0	1	0	0	0	0	0	0	1
1	34	1	0	2	18	0	1	0	0	1	1	0	0	1	1	1	0	0	1	0	0	0	0	0	0	0	1	1	0	0	4
2	32	0	0	2	14	1	0	0	0	1	0	0	0	1	1	0	0	1	0	0	0	0	0	0	0	0	1	1	0	0	1
1	35	0	0	2	18	1	1	0	0	0	0	0	0	0	0	0	0	0	0	0	0	0	0	0	0	0	1	1	0	0	9
1	32	1	0	2	14	1	1	0	0	0	1	0	0	0	0	0	0	1	0	0	0	0	0	0	1	0	1	0	3	0	1
2	34	0	0	2	19	1	0	0	1	1	1	0	0	0	1	0	0	0	0	1	0	0	0	0	1	0	1	0	1	0	1
1	37	0	1	2	15	1	1	0	0	0	0	0	0	1	1	0	0	0	0	0	0	0	1	1	0	0	0	0	3	0	1
2	39	0	0	1	10	1	0	0	0	1	0	0	0	1	0	1	0	0	1	0	0	0	0	0	0	0	0	0	0	0	4
1	34	0	0	1	17	0	0	0	0	0	0	1	0	0	0	0	0	0	0	1	1	1	0	0	1	0	1	0	1	0	1
1	30	1	0	2	10	1	0	0	0		1	0	0	0	1	1	0	1	1	0	0	0	0	1	1	0	0	0	0	0	2
2	29	0	0	2	12	1	0	0	0	1	1	0	0	1	1	0	0	1	0	0	0	0	1	1	1	0	0	0	0	1	1
1	33	0	0	2	19	0	1	0	0	1	0	0	0	0	1	0	0	0	0	0	0	0	0	0	0	0	1	0	2	0	1
1	33	0	0	2	15	1	1	0	0	0	0	0	0	0	0	0	0	0	0	0	0	0	0	0	0	0	0	0	0	0	1
1	34	0	0	2	21	0	1	0	0	0	0	0	0	1	0	0	0	0	0	0	0	0	0	0	1	0	1	1	0	0	1
2	40	1	0	2	15	1	0	1	0	1	0	0	0	0	1	1	0	0	1	0	0	0	0	0	0	0	0	1	0	1	9
1	34	1	0	2	14	0	0	1	1	1	0	0	0	1	1	0	0	1	0	0	0	0	0	0	1	0	0	1	0	1	9
2	60	0	0	1	14	1	1	0	0	1	0	1	1	0	0	0	0	0	0	0	0	0	0	0	0	0	1	0	2	1	1
2	45	0	1	2	17	1	0	0	0	1	0	1	0	0	1	0	0	1	1	0	0	0	1	1	1	1	1	0	3	0	1
1	32	0	0	2	1	1	0	0	0		0	0	0	0	1	1	0	0	0	0	0	0	0	1	0	0	0	1	0	0	2
1	36	0	1	2	15	1	1	0	0	1	1	0	0	0	1	0	0	0	0	0	0	0	0	1	0	0	0	0	0	0	1
1	31	0	1	2	15	1	1	0	0	1	0	0	0	1	0	0	0	0	0	0	0	0	0	0	0	0	0	0	0	0	1
1	36	0	0	2	17	0	0	0	0	0	0	0	0	0	0	1	0	0	0	0	0	0	0	0	0	0	1	1	1	0
2	30	0	0	2	14	1	0	0	0	0	0	1	0	0	0	0	0	0	0	0	0	0	0	0	1	0	1	1	0	0	1
1	30	0	0	2	14	0	0	0	0	0	0	0	0	0	0	0	0	0	0	0	0	0	1	0	0	0	0	0	0	0	1
2	34	0	0	2	12	1	0	0	0	0	0	0	0	0	0	0	0	0	0	0	0	0	0	0	0	0	0	0	3	0	1
1	32	0	0	1	18	0	0	0	0	1	1	0	0	0	0	0	0	1	1	0	0	0	0	0	1	0	0	0	0	1
1	35	1	0	2	9	1	0	0	0	1	0	0	0	1	1	1	0	0	1	0	0	0	1	0	0	0	1	0	0	0	2
1	31	0	0	2	21	1	0	0	0	0	0	1	0	0	1	1	0	0	0	0	0	0	0	0	0	0	0	0	0	0	2
1	27	0	0	1	14	1	0	0	0	1	0	0	0	1	0	0	0	0	0	0	0	0	0	0	0	0	0	0	0	1	9
1	28	1	0	2	9	1	0	0	0	0	0	0	0	0	0	0	0	0	0	0	0	0	0	0	1	1	0	0	0	0	1
1	31	1	1	2	14	1	0	0	0	1	0	0	0	0	1	0	0	0	1	0	0	0	1	0	0	1	0	0	0	0	1
1	34	0	0	2	18	0	0	0	0	1	0	0	0	0	1	1	0	0	0	0	0	0	0	0	0	0	0	0	0	0	2
2	20	0	0	1	9	1	0	0	1	0	0	1	0	1	0	0	0	0	0	0	0	0	1	1	0	0	0	0	0	0	1
1	28	0	0	1	19	1	0	0	0	0	0	1	0	0	0	0	0	0	0	0	0	0	0	0	0	0	0	0	0	1	1
1	32	0	0	2	15	0	0	0	0	0	1	0	0	0	0	0	0	0	0	0	0	0	1	0	1	0	1	1	0	0	1
1	30	0	0	2	13	0	0	0	0	0	1	0	0	1	0	1	0	0	0	0	0	0	0	0	0	0	0	0	0	0	2
1	34	0	0	2	12	1	0	0	0	1	0	1	0	0	0	0	0	0	0	0	0	0	1	0	0	0	0	0	0	0	1
1	29	1	0	2	18	1	0	0	0	0	0	0	0	0	0	1	0	0	0	0	0	0	0	0	0	0	0	0	0	0	2
1	33	1	0	2	20	1	0	0	0	1	1	0	0	1	1	0	0	1	1	0	0	0	0	0	1	0	1	0	2	0	1
1	33	0	0	2	17	0	0	0	0	1	1	0	0	0	0	0	0	0	0	0	1	0	0	0	0	0	1	1	3	1	1
2	40	0	0	2	11	1	0	0	0	0	1	0	0	0	0	1	0	0	0	0	0	0	0	0	0	0	0	0	0	0	2
2	32	0	0	2	9	1	0	0	0	0	0	1	0	1	0	0	0	0	0	0	0	0	1	0	0	0	0	0	0	0	1
1	40	0	0	2	12	0	0	0	0	1	0	0	0	0	0	0	0	0	1	0	0	0	1	0	0	0	0	1	0	0	1
1	36	1	0	2	23	1	1	0	0	1	0	0	0	0	0	0	0	0	0	0	0	0	0	0	0	0	0	0	0	0	1
1	31	1	0	2	18	1	0	0	0	1	0	0	0	0	1	0	0	0	1	0	0	0	0	0	1	0	1	0	0	0	1
1	33	1	1	2		0	0	0		0		0	0	0		0	0	0	0	0	0	1		0	0	0		1	2	0	1
1	35	0	0	2	20	1	0	0	0	0	0	0	0	0	0	0	0	0	0	0	0	0	0	0	1	1	1	0	2	0	1
1	32	1	0	1	14	1	0	0	0	1	0	0	0	1	0	0	0	0	0	0	0	0	1	1	1	0	0	1	0	0	1
2	38	1	0	1	5	0	1	0	0	1	0	0	0	1	0	0	0	1	1	0	0	0	0	0	0	0	0	0	0	0	1
1	30	0	0	1		0	0	1								0	0		0					1		0		1		0	1
2	31	1	1	1		1	0	0		1			0			1	0	1	1					0		0		0	3	0	1
1	29	0	0	2	17	1	0	0	0	0	1	0	0	1	1	0	0	0	1	0	0	0	0	0	0	0	0	0	0	1	1
1	31	1	1	2	18	1	1	0	0	1	0	0	0	0	1	0	0	0	0	0	0	0	0	0	0	0	1	0	0	0	1
1	31	0	0	2	18	0	1	0	0	1	0	1	0	0	0	0	0	0	1	0	0	0	0	0	0	0	0	1	0	0	1
1	39	0	1	2	8	1	0	0	0	1	0	0	0	0	1	0	0	0	0	0	0	0	0	0	0	0	0	0	0	0
1	39	0	0	1		1	0	0		0			0			0	0	0	0	0	0	0		0	1	0		0	0	0	1
1	34	0	0	2	17	0	1	0	0	0	0	1	1	1	0	0	0	0	0	0	0	0	0	0	0	0	0	1	0	0
1	36	0	0	2	18	1	0	0	0	0	0	0	0	0	1	0	0	0	0	0	0	0	0	0	0	0	0	0	1	0	1
1	32	0	0	2	21	1	0	0	0	1	0	0	0	0	1	0	0	1	0	0	0	0	0	0	1	0	0	0	0	0	1
2	34	1	0	1	23	1	0	0	0	0	0	1	0	0	1	0	0	0	1	0	0	0	0	0	0	0	0	0	0	0	1
1	31	0	1	2	19	1	1	0	0	0	0	0	0	0	1	0	0	0	1	0	0	0	0	0	0	0	0	0	0	0	1
2	38	0	0	2	9	1	0	0	0	1	0	0	0	1	1	0	0	1	0	0	0	0	1	0	1	0	0	1	0	0	9
1	35	0	0	2	22	0	0	0	0	1	1	0	0	1	1	1	0	0	0	0	0	1	0	0	1	0	1	1	1	0	5
2	36	0	0	2	11	1	1	1	0	1	0	1	0	0	0	0	0	0	0	0	0	0	0	0	0	0	0	0	0	0	1
1	29	0	0	2	17	0	0	0	0	1	0	0	0	1	1	0	0	0	0	0	0	0	1	0	0	0	1	0	1	0	1
1	29	1	1	2	16	1	0	0	0	1	0	0	0	1	1	0	0	0	0	0	0	0	0	0	0	0	1	0	0	0	1
1	43	1	1	1	15	1	1	0	0	1	0	0	0	0	1	0	0	1	0	0	0	0	0	0	0	0	0	0	0	1	1
1	38	1	1	2	16	0	1	0	1	1	0	0	0	0	1	0	0	0	1	1	1	0	0	0	1	0	0	1	2	1	1
1	24	1	0	2	11	1	0	0	0	0	0	1	0	0	1	1	1	0	0	0	0	0	0	1	0	0	0	0	0	0	1
2	38	0	0	2		1	0	1		1		0	0	1	1	1	0	0	0	0	0	0		0	0	0		0	0	0	1
1	35	0	0	2	18	1	1	0	0	0	0	0	0	0	0	1	0	0	0	0	0	0	0	0	1	0	0	0	0	0	2
1	30	0	1	2	17	1	0	0	1	0	0	0	0	0	0	0	0	0	0	0	0	0	0	0	1	0	1	0	2	1	1
1	32	0	1	1	20	0	1	0	0	1	0	0	0	0	1	0	0	0	0	1	1	0	0	0	1	0	1	1	3	1	9
1	37	0	0	1	8	1	0	0	0	1	1	0	0	0	1	0	0	0	0	0	0	0	1	1	0	0	0	0	0	0	1
1	34	0	1	2	16	1	1	0	0	0	0	0	0	0	0	0	0	0	1	0	0	0	0	0	0	0	0	0	0	0	1
1	27	0	0	2	16	1	0	0	0	0	0	0	0	1	1	0	0	0	0	0	0	0	0	0	0	0	0	0	0	1	1
1	34	1	0	2	17	1	1	0	0	1	0	1	1	0	1	1	0	1	1	0	0	0	0	0	0	0	0	0	0	0	2
1	34	1	0	2		1	0	0	0	1	1	1	0	0	1	0	0	0	0	0	0	0		0	0	0	1	0	1	0	1
1	31	0	0	1	11	1	0	0	0	1	0	0	0	0	0	0	0	1	0	0	0	0	1	1	0	0	1	0	0	0	4
1	34	1	1	2	15	1	1	0	0	0	0	0	0	0	1	1	0	0	0	0	0	0	0	0	1	0	1	0	0	0	6
2	33	1	0	2		1	0	0		0			0			0	0	0	1					0		0		0	0	0	1
1	36	0	1	2	18	1	1	0	0	0	0	1	1	0	0	0	0	0	0	0	0	0	0	0	0	0	0	0	0	1	8
1	30	1	0	2	16	1	0	0	0	1	0	0	0	0	1	0	0	0	1	0	0	0	0	0	0	0	0	0	1	0	1
1	37	0	0	2	18	1	1	0	0	1	1	1	0	1	0	1	0	0	0	0	0	0	0	0	0	0	0	0	0	0	1
1	34	0	1	1	23	1	1	0	0	1	0	0	0	1	0	0	0	1	0	0	0	0	0	0	1	1	1	0	0	0	1
2	33	0	0	2	10	1	0	0	0	1	0	0	0	1	0	0	0	0	0	0	0	0	0	0	0	0	0	0	0	0	2
2	40	0	0	2	17	1	1	0	0	1	0	0	0	0	0	1	0	0	0	0	0	0	0	0	0	0	1	0	0	0	1
2	32	1	0	2	11	1	1	1	0	1	0	0	0	1	1	0	0	1	0	0	0	0	0	0	0	0	0	1	0	0	1
2	34	0	0	2		1	0	1		1			0			1	0	0	0					0		0		0	0	0	2
1	34	0	0	2	12	1	1	0	0	1	0	0	0	1	1	0	0	0	0	0	0	0	0	0	0	0	0	0	0	0	1
1	34	0	1	1	19	0	0	0	0	1	0	0	0	0	1	0	0	0	0	0	0	0	0	0	0	0	0	1	0	0	1
1	25	1	0	1	14	1	0	1	1	0	1	0	1	1	0	0	1	0	0	0	0	0	1	0	1	0	1	0	3	0	9
1	30	0	0	2	0	1	0	0	0	0	0	0	0	0	1	1	0	0	0	0	0	0	0	0	0	0	0	0	0	0	2
1	30	0	0	2	21	0	1	0	0	0	0	0	0	0	0	0	0	0	0	0	0	0	0	0	0	0	1	1	0	0	1
1	35	1	0	2	20	1	0	0	0	1	0	0	0	0	0	0	0	1	0	0	0	0	0	0	0	0	0	0	0	0	1
2	35	1	0	2	18	1	0	0	0	0	0	0	0	1	1	0	0	0	0	0	0	0	0	0	0	0	0	0	0	0	2
1	35	1	1	2	19	1	1	0	0	0	0	1	0	0	1	1	0	0	0	0	0	0	0	0	0	0	1	0	2	0	1
1	25	0	0	1	18	0	1	0	0	0	0	0	0	1	1	0	0	0	0	0	0	0	0	1	0	1	1	1	0	0	1
1	33	0	0	1	20	1	0	0	0	1	0	1	0	1	1	0	0	0	0	0	0	0	1	0	0	0	0	0	0	0	1
1	29	1	1	2	19	1	1	1	0	1	0	0	0	0	0	0	0	0	0	0	0	0	0	0	0	0	0	0	0	0	1
1	31	0	1	1	15	1	0	0	0	0	0	0	0	1	0	0	0	0	0	0	0	0		0	0	0	0	1	0	0	1
1	38	1	0	2	17	1	0	0	0	1	0	0	0	0	0	1	0	0	0	0	0	0	0	0	1	0	1	0	0	0	2
1	29	1	0	2	18	1	1	0	0	1	0	1	0	0	0	0	0	0	0	0	0	0	0	0	1	0	0	1	3	0	1
1	35	1	0	1	10	0	0	1	1	1	0	0	1	0	0	0	1	0	1	1	1	1	1	1	1	0	1	1	3	0
1	29	0	0	2	12	0	1	0	0	0	1	1	0	0	0	0	0	0	0	0	0	0	0	0	0	0	1	1	0	0	1
1	21	0	0	1		1	0	0		1		0	0	1	0	0	0	0	0	0	0	0		1	1	0		0	0	0	1
1	34	0	0	1	17	1	0	0	0	1	0	0	0	0	0	0	0	0	0	0	0	0	0	1	0	0	0	0	0	0	9
1	34	0	0	2	19	1	1	0	0	0	1	0	0	1	0	0	0	0	0	0	1	1	0	0	1	0	0	1	0	0	1
1	31	1	0	2	16	1	0	0	0	1	0	0	0	1	0	0	0	1	0	0	0	0	0	0	0	0	1	1	3	0	1
2	25	0	0	2	21	1	0	0	0	0	0	0	1	0	0	0	0	0	0	0	0	0	0	0	0	1	0	0	0	0	1
1	28	0	0	2	21	0	0	0	0	0	0	0	0	0	0	0	0	0	0	0	0	0	0	0	0	0	1	1	0	0	1
1	38	1	0	1	11	0	0	0	0	1	0	0	0	1	0	0	0	1	1	1	0	1	0	0	1	0	0	1	1	1	1
1	30	0	0	2		0	0	0	0	0	0	1	0	1	1	0	0	1	0	0	0	0		0	0	0	1	1	0	0	1
1	31	1	0	2	18	1	0	0	0		0	0	0	1	1	0	0	0	0	0	0	0	0	0	0	0	1	0	2	0	1
1	27	1	1	2	20	0	1	0	0	0	0	1	0	1	0	0	0	0	0	0	0	0	0	0	0	0	1	1	3	0	8
1	30	0	0	1	11	0	0	1	0	1	0	0	0	1	1	1	0	0	0	0	0	0	0	1	0	0	0	0	0	0	2
1	37	0	0	2	15	0	1	0	0	1	0	0	0	0	0	0	0	1	0	0	0	0	0	0	0	0	1	1	1	0	1
1	26	1	0	2	18	0	1	0	0	1	1	0	0	1	0	0	0	1	0	0	0	0	0	0	1	0	1	1	3	0	9
1	30	1	0	2	19	1	1	0	0	0	0	0	0	1	0	0	0	0	0	1	0	1	0	0	0	0	0	0	3	0	1
1	37	0	0	2	14	1	1	0	0	0	0	0	0	0	0	0	0	0	0	0	0	0	0	0	1	0	1	0	3	0
1	26	0	0	2	17	0	0	0	0	1	1	0	0	1	1	0	0	0	1	1	0	1	0	1	1	0	1	1	0	0	6
1	28	1	0	1	14	1	0	0	0	0	1	1	1	1	1	0	0	0	0	0	0	0	0	0	1	0	0	0	2	0	1
1	33	0	0	2	20	0	0	0	1	1	0	1	0	1	0	0	0	0	0	0	0	0	1	0	1	0	1	1	0	1	1
1	35	0	0	1	13	0	1	0	0	1	0	1	0	1	0	0	0	0	0	0	0	0	0	0	0	0	0	1	0	0	4
1	32	0	0	2	20	1	1	0	0	0	0	1	0	0	1	0	0	1	0	0	0	0	0	0	0	0	1	1	0	0	1
1	33	0	0	2	15	0	1	0	0	0	0	0	0	0	0	1	0	0	0	0	0	0	0	0	0	0	1	1	0	0	1
1	39	0	0	1	17	0	0	0	0	1	0	0	0	1	0	0	0	0	0	0	0	0	0	0	0	0	0	0	0	0	1
1	29	0	0	1	18	0	1	0	0	1	1	0	0	0	0	1	0	0	0	0	0	0	0	0	0	0	0	1	0	0	9
1	29	0	0	1		1	0	0		1			0			1	0	1	1	0	0	0		1	0	0		0	2	0	2
1	39	0	0	2	14	1	1	0	0	0	0	0	0	1	1	0	0	0	0	0	0	0	1	0	0	0	0	0	0	0	1
1	32	1	0	2	17	0	0	0	0	1	1	1	0	1	0	0	0	0	0	1	0	1	1	0	1	0	1	1	3	0	1
1	33	1	0	2	16	0	0	0	0	1	0	0	0	0	1	0	0	1	0	0	0	1	0	0	1	0	1	1	1	0	1
1	37	0	1	2	18	1	0	0	0	0	0	0	0	0	0	1	0	0	0	1	0	0	0	0	0	0	0	0	0	0	1
1	33	1	1	2	13	1	0	0	0	0	0	0	0	1	0	0	0	0	1	1	0	1	1	0	0	0	0	1	0	0	1
1	31	0	0	2	19	1	0	0	0	1	0	0	0	0	0	0	0	0	1	0	0	0	0	0	0	0	1	1	0	0	1
1	28	0	0	1	13	1	0	0	0	0	0	0	0	0	0	0	0	0	0	0	0	0	0	0	0	0	0	0	0	0	1
1	32	0	0	2	18	0	1	0	1	0	0	0	0	1	0	0	0	0	0	0	0	0	0	0	0	0	0	1	0	0	9
1	35	1	0	2	20	1	1	0	0	0	0	1	0	0	1	0	0	0	0	0	0	1	0	0	1	0	1	1	3	0	2
1	36	0	0	1		0	0	0		0			0			0	0	0	0					0		0		0		1	1
1	31	0	0	2	18	1	0	0	0	0	0	0	1	0	0	0	0	0	0	0	0	0	0	0	0	0	1	1	0	0	1
1	36	1	0	2		1	0	0		1		0	0	1	1	0	0	1	1	0	0	0		0	1	0		0	2	0	1
1	34	0	0	2	11	0	0	0	0	0	1	1	0	0	0	1	0	0	0	0	0	0	0	0	1	0	0	1	2	0	1
1	30	0	0	2	13	1	1	0	1	1	1	0	0	0	1	0	0	1	0	0	0	0	0	0	0	0	1	0	0	0	2
1	27	0	0	1	9	0	0	0	0		0	0	0	1	1	1	0	0	0	0	0	0	0	1	0	0	0	0	0	0	2
1	32	1	0	2	16	1	0	0	1	0	0	0	0	0	0	0	0	0	0	0	0	0	1	0	0	0	0	0	0	0	1
1	34	1	1	2	22	0	1	0	0	0	1	0	0	1	1	0	0	1	0	0	0	1	0	0	0	0	1	1	3	0	2
1	35	0	0	2	18	1	0	0	0	0	0	0	0	0	0	0	0	0	0	0	0	0	0	0	0	0	0	0	0	0	1
1	35	0	0	1		1	0	1		1		1	1	1		0	0	0	0	0	0	0		0	0	0		0	0	0	9
1	32	0	0	2	16	1	0	0	0	0	0	1	1	1	0	0	0	0	0	0	0	0	0	0	0	0	1	1	2	0	1
1	23	1	1	1	18	0	1	1	0	0	1	0	0	1	0	0	0	0	0	0	1	1	1	0	1	0	0	1	2	0	1
1	32	0	0	1	18	1	1	0	0	1	0	0	0	0	0	1	0	1	0	0	0	0	0	1	1	1	0	0	2	0	1
1	28	1	0	2	22	0	1	0	0	0	0	0	0	1	0	0	0	0	1	0	0	0	0	0	0	0	0	0	2	0	3
1	23	0	0	2	14	1	0	0	0	0	1	0	0	0	0	0	1	0	0	0	0	0	0	0	1	1	0	0	0	0	2
1	24	0	0	1	8	0	0	0	0	0	0	0	0	1	0	0	0	0	0	0	0	0	0	1	0	0	0	1	0	0	1
1	35	0	0	2		0	0	0		1			0			0	0	1	0	0	0	0		0	0	0		1	0	0	1
1	32	0	0	2	18	1	1	0	0	0	0	0	0	0	1	0	0	0	0	0	0	0	0	0	0	0	1	0	0	0	1
1	26	1	0	2	8	1	0	0	0	0	0	0	0	1	1	0	1	0	0	0	0	0	1	0	0	0	0	0	0	0	1
1	27	0	0	2	17	0	0	0	0	0	1	0	0	1	1	0	0	1	0	0	0	0	1	0	1	0	1	1	0	0	5
1	24	1	0	2	19	0	0	0	0	1	0	0	0	1	1	0	0	1	0	0	0	0	0	0	0	0	0	1	0	0	1
1	33	1	0	2		0	0	0		0			0			0	0	0	0					0		0		1	0	1	1
1	34	1	1	1	16	1	1	0	0	1	0	0	0	1	1	1	0	1	0	0	0	0	0	0	1	0	0	1	3	0	4
1	28	0	0	2	18	0	1	0	1	1	0	0	0	0	0	0	0	0	0	0	0	0	0	0	0	0	1	1	0	0	1
1	31	0	1	2	14	1	0	0	0	1	0	0	0	0	0	1	0	0	1	0	0	0	1	0	0	0	0	1	0	0	1
1	29	1	0	1	16	1	1	0	0	0	0	0	0	1	0	0	0	0	1	0	0	0	0	0	0	0	1	0	1	0	1
1	37	1	1	2	16	1	1	0	0	1	1	0	0	1	1	1	0	0	0	0	0	0	0	0	1	0	0	0	3	1	2
1	28	0	0	1	6	0	0	0	1		0	0	0	1	1	1	0	0	0	0	0	0	1	1	0	0	0	1	0	0	2
1	23	0	0	1		1	0	0		1			0			0	0	1	0	0	0	0		1	1	0		0	0	0	1
1	27	0	0	1	18	0	1	0	1	0	0	1	0	0	0	0	0	0	0	1	1	1	0	0	1	0	1	1	3	0	1
1	33	0	0	2	13	1	1	0	0	0	1	0	0	0	1	0	0	1	1	0	0	0	1	0	0	0	1	0	2	1	2
1	32	0	1	2	23	1	1	0	0	1	0	0	0	0	0	0	0	0	0	0	0	0	0	0	0	0	0	0	0	0	1
1	27	1	0	2	7	1	0	0	0	0	0	0	0	1	0	0	0	0	0	0	0	0	0	0	0	0	0	0	0	0	1
1	32	0	1	2	18	1	0	0	0	0	0	0	0	0	0	1	0	0	0	0	0	0	0	0	0	0	0	0	0	0	1
1	35	0	0	2		1	0	0					0	1		0	0	0	0	0	0	0		0	0	0		0	3	0	2
1	37	1	0	1	19	1	1	1	0	1	0	0	1	1	1	0	0	0	1	0	0	0	0	0	0	0	0	0	3	0	1
2	30	0	0	2	9	1	0	0	0	1	0	0	1	1	0	0	0	0	0	0	0	0	0	0	0	0	1	1	0	0	1
1	30	1	0	2	16	0	0	0	0	0	0	0	0	0	0	0	0	0	0	0	0	0	0	0	1	0	0	1	3	0	1
1	33	0	1	2	20	1	0	0	0	1	0	0	0	0	1	0	0	0	0	0	0	0	0	0	0	0	1	0	0	0	1
1	33	0	1	2		0	0	0		0		0	0	1		1	0	1	0	0	0	0		1	1	0		0	0	0	2
1	35	0	0	2		0	0	0		0		0	0	0	0	0	0	1	1	1	0	0		0	0	0		1	0	0
1	32	0	0	2	18	1	1	0	0	1	0	0	1	1	1	0	0	0	1	0	0	0	0	0	0	0	0	0	3	0	9
1	30	0	0	2	13	0	0	0	0	0	1	0	0	0	1	0	0	0	0	0	0	0	0	0	0	0	0	1	0	0	1
1	31	0	0	2	15	0	0	0	0	1	0	0	0	0	0	0	0	0	1	0	0	0	0	0	0	0	1	1	0	0	1
1	33	1	1	1	21	0	1	0	1	1	1	0	0	1	0	0	0	1	0	1	0	0	0	0	1	0	1	1	3	0	1
1	31	0	0	2	16	1	0	0	0	1	0	0	0	1	1	0	0	0	0	0	0	1	0	0	1	0	1	0	0	0	1
1	30	1	0	1	16	0	1	0	0	1	0	1	0	1	0	0	0	1	0	0	0	0	0	0	0	0	0	1	3	0	1
1	35	1	0	2	19	0	0	0	0	0	1	0	0	0	0	0	0	0	0	0	0	0	0	0	0	0	1	0	0	0	1
1	34	1	1	2	14	1	1	0	0	1	0	0	1	0	1	0	0	0	0	0	0	0	1	1	0	0	0	1	0	0	1
1	27	0	0	1	22	0	0	0	0	0	1	0	0	0	0	0	0	0	0	0	0	0	0	0	1	0	1	1	3	0	1
1	35	0	0	2	14	1	0	0	0	1	0	0	0	0	0	1	0	0	0	0	0	0	0	0	0	0	0	0	0	0	9
1	35	0	0	2		0	0	0		1		0	0	0		0	0	0	0	0	1	1		0	1	0		1	2	0	1
1	32	1	1	2	15	0	0	0	0	1	0	0	1	0	0	0	0	0	1	0	0	0	0	0	1	0	1	1	2	0	1
1	33	0	0	2		0	0	1								1	0		0					0		0		1		0	1
1	40	0	1	2	18	1	1	0	1	0	1	0	0	1	1	0	0	0	0	0	0	0	0	0	1	0	1	1	0	0
1	39	1	0	2		0	0	0		0			0			0	0	1	1	0	0	0		0	1	0		0	0	0	1
1	41	1	0	1	19	1	1	0	1	1	1	0	0	1	1	0	0	1	1	0	0	0	0	0	0	0	1	0	0	1	1
1	27	0	0	2	13	1	0	0	0	0	1	1	0	1	1	0	0	1	1	1	1	1	1	0	1	0	1	1	3	1	1
1	29	0	0	1	11	1	0	0	1	1	0	0	0	1	1	0	0	1	0	0	0	0	1	1	0	0	0	1	0	0	1
1	31	0	0	1	18	0	0	0	0	1	1	0	0	1	0	0	0	0	0	0	0	0	0	1	1	0	1	1	0	0	1
1	32	1	0	2	18	1	1	0	0	0	0	0	0	1	1	1	0	0	0	0	0	0	0	0	1	0	0	1	0	0	2
1	31	0	0	2	19	0	0	0	0	1	0	0	0	0	1	0	0	0	0	1	0	0	0	0	1	0	1	1	2	0	1
2	29	1	0	2	13	0	0	0	0	0	0	0	0	1	0	0	0	0	1	0	0	0	0	0	1	1	0	0	0	0	2
1	24	1	0	1	10	1	1	0	0	1	0	1	0	1	0	0	0	1	0	0	1	1	1	0	1	0	1	1	3	0	9
1	27	0	0	2	19	1	1	0	0	0	0	0	0	0	0	0	0	0	0	0	0	0	0	0	0	0	1	0	0	0	1
1	24	1	0	1	13	0	0	0	1	1	0	0	0	1	1	0	0	1	0	0	0	0	0	0	1	0	1	0	0	0	1
1	33	0	0	2	18	1	0	0	0	0	0	1	0	0	0	0	0	0	0	0	0	0	0	0	0	0	0	0	0	0	9
1	33	1	1	2		1	0	0		1		1	0	0	0	0	0	1	0	0	0	0		0	1	0		0	3	0	1
1	42	1	1	2	19	1	1	0	0	1	0	0	0	1	1	0	0	1	1	0	0	0	0	0	1	0	1	0	0	0	1
1	35	1	0	1	17	0	0	0	0	1	1	0	0	1	1	0	0	1	0	1	1	1	0	0	1	0	1	1	2	0	1
1	32	0	0	2	7	1	0	0	0	1	0	0	0	1	1	1	0	0	0	0	0	0	0	0	0	0	0	0	0	0	2
1	33	0	1	2	23	1	0	0	0	0	0	0	0	0	0	0	0	0	0	0	0	0	0	0	0	0	1	0	0	0	1
1	41	1	0	2	17	1	0	0	0	1	0	1	0	1	1	0	0	0	0	0	0	0	0	0	1	0	0	0	2	0	2
1	39	0	0	2		1	0	0		1			0			0	0	0	0	0	0	0		0	1	0		0	3	0	1
1	39	1	1	2	20	1	1	0	0	1	0	0	0	1	0	1	0	1	1	0	0	0	0	0	0	0	0	0	1	0	1
1	37	0	0	2		1	0	1								0	0		0					0		0		1		0	1

## Sheet: Data dictionary
Variable name	Field Label	Labels
MH4	Indicator for mental health status (lifetime)	1, Depression only | 2, Anxiety only | 3, Comorbidity (depression and anxiety) | 0, None
Sex	What is your sex?	1, Female | 2, Male
Age	What is your age? ___ years old	_____
ED_RECODE	What is the highest level of education you have completed?	1, Elementary/ Grade School, High School, College/ Trade School | 2, University (Undergraduate Degree), University (Graduate Degree)
LOWINCOME	Approximately, what was your total combined family income before taxes last year?	1, < $75,000 | 0, <$74,999
borncanada	Were you born in Canada?	1, Yes | 2, No
EMPLOYED_RECODE	Are you currently employed?	1, Yes, working full-time or part-time | 0, currently on maternity/ parental leave, unemployed, student or other
ethnicity	Ethnic or cultural origins - please specify:	1, European | 2, Asian | 3, Africian | 4, Latin American | 5, Middle Eastern | 6, Caribbean Region (Including Indian-Caribbean) | 7, North American Indigenous (Inuit, Metis, First Nations, etc.)| 8, Australian or New Zealander | 9, other not listed
medications___1	Do you currently use any of the following medications? Please mark all that apply.	1, Prescribed medications
medications___2	Do you currently use any of the following medications? Please mark all that apply.	1, Over-the-counter medications
MED3_4	Do you currently use any of the following medications? Please mark all that apply.	1, Herbal or Natural medications
MED5_6	Do you currently use any of the following medications? Please mark all that apply.	1, Weight-loss medications, Athletic products or supplements
SRH	How would you rate your overall health?	1, Ok, Unhealthy, Very unhealthy | Very Healthy, Healthy
CANNABIS_MON	Used cannabis (marijuana) for medical or recreational reasons at least once in the past month	1, Yes | 0, No
KT_Total	Total correct answers on the Preconception Health Knowledge Questionnaire	_____
PPC	Have you ever received preconception health care from a health care professional?	1, Yes | 0, No
SMOKING	On a typical day, how many cigarettes do you smoke?	1, less than daily or daily | 0, never smoke
SLEEP	How many hours of sleep do you usually get a night on a WEEKDAY?	1, <6 hours/night | 0 >5.99 hours/night
BMI_2CATS	Overweight/obestiy indicator based on BMI categories	1, >24.99 | 0, <25
IAT_2CATS	Total score of the Internet Addiction Test- indicator for cutoff	1, score >30 (at least a mild addiction) | 0, score <31
ALCOHOL_2	How often do you drink a beverage containing any alcohol?	1, >3 times/week | 0, less often
PRIMECATS2	Total score of the PRIMEScreen tool - indicator for cutoff	1, score <12 (poor eating habits) | 0, score >11
WHO_PAG1	GPAQ MET-minutes/week - indicator for cutoff	1, <600 | 0, 600 or greater
ADULTHEALTH	Indicator for one or more chronic health conditions	1, Yes | 0, No
COMPAN	How often do you feel that you lack companionship?	1, Often | 0, Less than often
LEFTOUT	How often do you feel left out?	1, Often | 0, Less than often
ISOLATE	How often do you feel isolated from others?	1, Often | 0, Less than often
ATTITUDES	How important do you consider preconception health for the public, in general?	1, negative attitude >3/5 | 0, neutral or positive attitude
HISTRESS	Perceived Stress Scale total score - indicator for cutoff	1, score > 26 (high stress) | 0, score <27
FAT	How fatigued are you during the weekdays?	1, often/almost often fatigued | 0, less fatigued
CHILD_AGE_Y	Youngest child born 2018 or 2019 (i.e., < 2 years old)	1, Yes | 0, No
